# Supplementary material for: Biocides with Controlled Degradation for Environmentally Friendly and Cost-Effective Fecal Sludge Management
Source: Biology (Basel). 2022 Dec 26;12(1):45. doi: 10.3390/biology12010045 (PMC9855048; doi:10.3390/biology12010045)
Supplement: Supplementary file 1 [file biology-12-00045-s001.zip]

Archive with 1 entries (1 files):
- biology-2069571-supplementary.docx
